# Supplementary material for: Community recovery after a natural disaster: Core data from a survey of communities affected by the 2010 Mt. Merapi eruptions in Central Java, Indonesia
Source: Data Brief. 2020 Jul 19;32:106040. doi: 10.1016/j.dib.2020.106040 (PMC7393468; doi:10.1016/j.dib.2020.106040)
Supplement: Supplementary file 1 [file mmc1.xml]

<?xml version="1.0" encoding="utf-8" standalone="no"?>
<data>
  <datasets>
    <author>muir.53@osu.edu</author>
    <type>1</type>
    <dataset>
      <name>Community Recovery after a Natural Disaster: Core Data from a Survey of Communities Affected by the 2010 Mt. Merapi Eruptions in Central Java, Indonesia</name>
      <caption />
      <description>Data from the ``Community Recovery after a Natural Disaster: A Survey of Communities Affected by Mt. Merapi Eruptions'' study, which was conducted 16 months after the 2010 Mt. Merapi volcanic eruptions in Central Java, Indonesia. Data collection was organized as a pilot study to document victim experiences of the disaster; including disaster preparation, mitigation, and recovery. </description>
      <filetype>
        <name />
      </filetype>
      <filesize />
      <source>0</source>
      <sourcename>Original Data</sourcename>
      <access>
        <type>1</type>
        <name>Data available in data repository</name>
        <reponame>GitHub</reponame>
        <PersistentId>10.5281/zenodo.3783450</PersistentId>
        <deeplinkurl>https://github.com/jonathan-a-muir/Mt.Merapi-Public</deeplinkurl>
      </access>
    </dataset>
  </datasets>
</data>
